# Supplementary material for: Molecular and Functional Interactions Between Cisplatin and Nicotinamide: A Combined Computational, Spectroscopic, and Biological Study
Source: Int J Mol Sci. 2026 May 30;27(11):4989. doi: 10.3390/ijms27114989 (PMC13257153; doi:10.3390/ijms27114989)
Supplement: Supplementary file 1 [file ijms-27-04989-s001.zip]

Archive with 1 entries (1 files):
- ijms-4179886-supplementary.pdf
